# Supplementary material for: CD133 Expression in Circulating Tumor Cells as a Prognostic Marker in Colorectal Cancer
Source: Int J Mol Sci. 2025 May 15;26(10):4740. doi: 10.3390/ijms26104740 (PMC12111574; doi:10.3390/ijms26104740)
Supplement: Supplementary file 1 [file ijms-26-04740-s001.zip]

Archive with 1 entries (1 files):
- ijms-3572863-supplementary.pdf
